# Supplementary material for: Epidemiology of Danish Aeromonas salmonicida subsp. salmonicida in Fish Farms Using Whole Genome Sequencing
Source: Front Microbiol. 2017 Dec 5;8:2411. doi: 10.3389/fmicb.2017.02411 (PMC5723325; doi:10.3389/fmicb.2017.02411)
Supplement: Table S1 — Full genomic data of the 101 sequenced A. salmonicida subsp. salmonicida isolates. Isolates are labeled as stated in Figure 1. [file Table1.XLSX]

## Sheet: Table S1
A. salmonicida subsp. salmonicida isolate	Coverage	N50	Contigs	Longest contig	Average contig coverage	Total bps in contigs	Pct. of expected size	Pct. reads in as	Insert Size	Country	Accession (ERS) no.		Cut-ofs:
Nj2 2001	102.576	99385	184	381279	304	4696711	93.9342	98.7357	489	Denmark	ERS1303965		N50: 15000
Mj22 2002	98.8195	110666	201	381769	264	4750938	95.0188	98.3766	493	Denmark	ERS1303966		Coverage: 30
Nj4 2002	127.504	105305	193	381512	calc. error	4786335	95.7267	98.486	431	Denmark	ERS1303967		Contigs: 1000
Mj11 2003	107.266	110599	194	381412	486	4697103	93.9421	97.7683	492	Denmark	ERS1303968		Largest contig: 50000
Sj3 2003	98.1179	115031	207	381370	312	4758893	95.1779	98.2628	500	Denmark	ERS1303969		Assembly coverage: 10
Sd1 2004	91.213	105305	199	381627	255	4753998	95.08	98.6391	424	Denmark	ERS1303970		Pct. of expected size: 90
Sd4 2004	142.21	110691	213	381366	calc. error	4759628	95.1926	98.5547	469	Denmark	ERS1303971		Pct. of reads used: 90
Sj3 2004	101.135	102467	202	381541	300	4750816	95.0163	98.3407	484	Denmark	ERS1303972
Sd5 2005	85.5216	110641	213	381106	238	4793498	95.87	98.5645	483	Denmark	ERS1303973
Mj7 2008	54.6225	102530	188	381640	193	4690018	93.8004	97.9838	513	Denmark	ERS1303974
Mj16 2008	82.6269	110691	159	381687	211	4740131	94.8026	98.9247	469	Denmark	ERS1303975
Mj4 2008	108.247	89390	223	381675	calc. error	4747695	94.9539	97.9839	482	Denmark	ERS1303976
Sj3 2008	94.2572	106301	197	381477	249	4751762	95.0352	98.2771	492	Denmark	ERS1303977
Sj4 (a) 2009	104.629	99384	200	381109	290	4750997	95.0199	98.3669	479	Denmark	ERS1303978
Sj3 (a) 2009	119.746	103045	202	381434	calc. error	4758324	95.1665	98.5625	458	Denmark	ERS1303979
Sj3 (b) 2009	97.6116	102584	214	381231	288	4757155	95.1431	98.3812	461	Denmark	ERS1303980
Sj4 (b) 2009	98.7462	102333	209	381317	313	4756966	95.1393	98.5367	461	Denmark	ERS1303981
Mj10 2009	54.5311	99385	216	381398	164	4771942	95.4388	98.7178	449	Denmark	ERS1303982
Mj10 2010	88.164	102393	204	381260	242	4768899	95.378	98.461	456	Denmark	ERS1303983
Sj3 2010	86.8431	102561	206	381380	calc. error	4758588	95.1718	98.6735	438	Denmark	ERS1303984
Sj4 (a) 2010	92.7928	102544	217	381709	309	4757978	95.1596	98.7764	431	Denmark	ERS1303985
Sj4 (b) 2010	100.787	107109	203	381641	calc. error	4753148	95.063	98.7389	439	Denmark	ERS1303986
Nj1 2011	149.77	110550	228	381259	calc. error	4932368	98.6474	98.49	463	Denmark	ERS1303987
Sj4 2011	98.0884	110673	206	381376	310	4760058	95.2012	98.6496	467	Denmark	ERS1303988
Mj9 2012	144.296	102679	198	381659	402	4753140	95.0628	98.6923	439	Denmark	ERS1303989
Mj12 2014	85.2137	110681	166	381442	262	4676044	93.5209	98.9311	463	Denmark	ERS1303990
Sd6 (a) 2013	125.517	110711	203	381684	371	4758827	95.1765	98.5045	451	Denmark	ERS1303991
Sd6 (b) 2013	135.149	102582	209	381428	376	4761737	95.2347	98.8779	459	Denmark	ERS1303992
Mj14 2014	78.1962	99257	209	381297	calc. error	4844616	96.8923	96.5994	513	Denmark	ERS1303993
Sd4 2014	146.777	102543	200	381302	457	4755925	95.1185	98.4703	438	Denmark	ERS1303994
Mj11 2014	111.587	102566	209	381692	361	4772818	95.4564	98.4328	427	Denmark	ERS1303995
Sd10 2014	116.81	106303	199	381207	314	4750421	95.0084	98.5695	457	Denmark	ERS1303996
Mj3 2014	148.937	107109	204	381362	411	4769894	95.3979	98.1783	463	Denmark	ERS1303997
Sj4 2014	80.9329	110654	212	381386	489	4757435	95.1487	97.5743	513	Denmark	ERS1303998
Sj7 1980	28.9793	114971	144	381478	99	4665337	93.3067	98.2944	533	Denmark	ERS1303999
Mj24 1980	36.3984	115031	144	381653	177	4641600	92.832	98.0284	475	Denmark	ERS1304000
Mj18 1981	84.062	110681	166	381396	297	4680471	93.6094	98.4585	531	Denmark	ERS1304001
Sj7 1981	129.505	102554	191	381632	401	4700129	94.0026	98.976	476	Denmark	ERS1304002
Sj4 1981	40.8884	115042	163	381518	194	4661527	93.2305	98.4566	421	Denmark	ERS1304003
Mj16 1981	27.5505	96255	170	381112	82	4698702	93.974	98.7983	448	Denmark	ERS1304004
Sd3 1982	30.9067	110578	187	381371	94	4703018	94.0604	98.5166	488	Denmark	ERS1304005
Sj4 1982	43.9902	110479	158	381370	129	4669963	93.3993	98.707	495	Denmark	ERS1304006
Sd2 1982	61.3073	110574	181	381663	187	4655791	93.1158	98.7819	460	Denmark	ERS1304007
Mj10 1982	35.3296	110592	179	381556	147	4717685	94.3537	97.9654	510	Denmark	ERS1304008
Sj4 1983	47.3411	110643	189	381565	185	4745156	94.9031	98.0077	444	Denmark	ERS1304009
Mj6 1983	58.6276	110685	171	381612	calc. error	4678164	93.5633	98.7021	422	Denmark	ERS1304010
Mj15 1983	51.9158	110673	162	381503	158	4668980	93.3796	98.7867	486	Denmark	ERS1304011
Sd2 1983	38.6881	102684	180	381349	126	4740974	94.8195	98.6173	470	Denmark	ERS1304012
Sj7 1984	36.9085	102725	189	381428	133	4687108	93.7422	98.4667	433	Denmark	ERS1304013
Mj15 1984	42.8516	110650	160	381326	132	4669787	93.3957	98.955	459	Denmark	ERS1304014
Nj3 1984	58.649	102317	191	381545	208	4702292	94.0458	98.2668	465	Denmark	ERS1304015
Mj16 1985	91.8258	102683	186	381167	352	4693921	93.8784	98.7235	449	Denmark	ERS1304016
Mj5 1986	50.7013	110600	205	381324	154	4723248	94.465	98.5925	483	Denmark	ERS1304017
Mj18 1986	54.3932	106303	184	381326	201	4704747	94.0949	98.2944	451	Denmark	ERS1304018
Mj16 1986	32.054	99374	208	381361	93	4760365	95.2073	98.4855	478	Denmark	ERS1304019
Mj11 1987	57.9904	102503	183	381392	167	4686542	93.7308	98.9481	426	Denmark	ERS1304020
Mj16 1987	55.6356	110581	197	381546	170	4723289	94.4658	98.5869	453	Denmark	ERS1304021
Mj13 1987	45.0043	110665	204	381556	121	4759024	95.1805	98.6205	488	Denmark	ERS1304022
Sj5 1988	84.9757	115073	162	381442	248	4648311	92.9662	98.5	512	Denmark	ERS1304023
Sj4 1988	83.5872	115001	191	381621	336	4698058	93.9612	98.1419	506	Denmark	ERS1304024
Sd9 1988	76.5288	102439	236	381519	calc. error	4778057	95.5611	97.7737	478	Denmark	ERS1304025
Mj11 1988	112.363	110588	180	381329	344	4712958	94.2592	99.044	435	Denmark	ERS1304026
Sj1 1989	96.6791	99385	193	381207	403	4696354	93.9271	98.4136	451	Denmark	ERS1304027
Sj3 1989	82.2034	118192	147	381415	298	4709626	94.1925	98.4624	497	Denmark	ERS1304028
Mj2 1990	105.341	110638	138	381483	calc. error	4712403	94.2481	98.7038	451	Denmark	ERS1304029
Sj3 1990	122.734	115044	153	381353	392	4708363	94.1673	98.794	450	Denmark	ERS1304030
Mj20 1990	97.1627	99384	206	381475	396	4745926	94.9185	97.7089	488	Denmark	ERS1304031
Sj5 1990	147.291	110649	180	381458	487	4735891	94.7178	98.943	376	Denmark	ERS1304032
Scotland	67.6023	99386	161	381321	234	4672419	93.4484	99.0777	438	Scotland	ERS1304033
Sj3 1991	144.371	110534	187	381129	461	4686788	93.7358	98.9785	407	Denmark	ERS1304034
Nj5 1991	144.945	110468	179	381427	450	4744445	94.8889	98.7531	394	Denmark	ERS1304035
Sj5 1991	110.038	115054	150	381276	368	4708174	94.1635	98.7829	471	Denmark	ERS1304036
Mj18 1991	89.4589	110645	170	381628	299	4700329	94.0066	98.5175	453	Denmark	ERS1304037
Sj4 1992	108.839	90171	192	381434	calc. error	4744289	94.8858	98.8127	472	Denmark	ERS1304038
Sj1 1992	77.865	111005	171	381498	248	4700594	94.0119	98.6373	491	Denmark	ERS1304039
Sd8 1992	83.5108	102569	187	381652	250	4693600	93.872	98.5604	523	Denmark	ERS1304040
Sj6 (a) 1993	104.352	110683	184	381352	503	4711783	94.2357	97.5568	481	Denmark	ERS1304041
Sj6 (b) 1993	81.1349	102839	210	381188	264	4756685	95.1337	98.7539	420	Denmark	ERS1304042
Sj2 (a) 1993	173.385	102788	201	381562	564	4757469	95.1494	98.7482	367	Denmark	ERS1304043
Sj2 (b) 1993	119.108	102537	209	381325	348	4756068	95.1214	98.6124	443	Denmark	ERS1304044
Mj21 1993	107.378	105305	200	381727	323	4760383	95.2077	98.5487	478	Denmark	ERS1304045
Mj19 1994	76.8959	105305	187	381317	206	4693576	93.8715	98.8766	482	Denmark	ERS1304047
Sj5 1994	48.6796	99385	207	381506	146	4757079	95.1416	98.1884	521	Denmark	ERS1304046
Nj3 1995	89.8447	102828	202	381519	263	4758748	95.175	98.4847	465	Denmark	ERS1304050
Mj12 1995	133.043	110503	167	381263	431	4737917	94.7583	99.0672	408	Denmark	ERS1304051
Mj1 1995	126.321	110655	170	381310	calc. error	4716005	94.3201	98.5492	373	Denmark	ERS1304052
Mj4 1995	117.142	102745	197	381303	423	4746620	94.9324	98.1709	431	Denmark	ERS1304053
Sj5 1995	88.7339	102519	200	381605	274	4758268	95.1654	98.367	472	Denmark	ERS1304048
Sd2 1995	129.404	102730	205	381625	395	4754891	95.0978	98.6156	430	Denmark	ERS1304049
Mj23 (a) 1996	121.295	102588	175	381681	388	4737728	94.7546	98.4891	466	Denmark	ERS1304056
Mj23 (b) 1996	124.111	110588	166	381327	388	4688488	93.7698	98.7429	508	Denmark	ERS1304057
Sj6 (a) 1996	61.5712	110688	202	381738	calc. error	4755441	95.1088	97.9455	560	Denmark	ERS1304054
Sj6 (b) 1996	100.693	105305	197	381146	calc. error	4697453	93.9491	98.525	430	Denmark	ERS1304055
Mj8 1997	163.628	99757	208	381552	598	4779438	95.5888	98.5848	404	Denmark	ERS1304058
Sd7 1997	59.0603	102690	182	381336	164	4741454	94.8291	98.6636	503	Denmark	ERS1304059
Mj20 1997	107.879	102547	205	381430	calc. error	4749870	94.9974	98.6509	374	Denmark	ERS1304060
Sj4 1998	76.7239	110635	187	381495	387	4697323	93.9465	97.6572	480	Denmark	ERS1304061
Sj4 (a) 1999	71.6837	110581	160	484118	193	4735436	94.7087	98.5629	485	Denmark	ERS1304062
Mj17 1999	92.6012	110527	186	381251	calc. error	4697920	93.9584	98.2479	516	Denmark	ERS1304063
Sj4 (b) 1999	86.2505	99385	197	381581	228	4707087	94.1417	98.5793	496	Denmark	ERS1304064
NCIMB 1102 (Type strain 1962)	91.4654	103414	195	381570	552	4713735	94.2747	97.4042	482	England	ERS1304065
