# Supplementary material for: Epidemiology of Danish Aeromonas salmonicida subsp. salmonicida in Fish Farms Using Whole Genome Sequencing
Source: Front Microbiol. 2017 Dec 5;8:2411. doi: 10.3389/fmicb.2017.02411 (PMC5723325; doi:10.3389/fmicb.2017.02411)
Supplement: Table S2 — Overview of 78 virulence associated and iron acquisition protein sequences found in the NCBI protein database. The following is shown in the table: name of protein sequence, short description, location of the protein coding gene, Genbank accession number and the number of A. salmonicida isolates harboring the given protein sequence. Isolates are labeled as stated in Figure 1. [file Table2.XLSX]

## Sheet: Table S2
Protein	Short description of protein function	Gene location	Genbank accession no.	Present in no. of isolates
AopP	T3SS effector protein	pAsal1	YP_009062872.1	51
AscV	T3SS inner membrane export apparatus	pAsa5	EHI50383.1	77
AscC	T3SS protein of the outer membrane ring	pAsa5	ABD48952.1	77
AscG	T3SS chaperone	pAsa5	ABO92527.1	77
AscP	T3SS needle length control; ruler protein; regulation of secretion; substrate specifity switch	pAsa5	EHI50374.1	77
AscH	T3SS regulator needle assembling	pAsa5	EHI50401.1	77
AscF	T3SS early substrate, needle subunit	pAsa5	EHI50399.1	77
AscX	T3SS translocator needle subunit chaperoned by AscY	pAsa5	ABO92546.1	77
AcrH	T3SS chaperone for AopB/AopD	pAsa5	EHI50387.1	77
Acr2	T3SS chaperone	pAsa5	ABO92547.1	77
AcrV	T3SS middle substrate; tip translocon; hydrophilic translocators; protective antigen; anti-host factor	pAsa5	ABO92541.1	77
AopB	T3SS translocon; hydrophobic translocators; pore in host cell	pAsa5	EHI50388.1	77
AopD	T3SS translocon; hydrophobic translocators; pore in host cell	pAsa5	EHI50389.1	77
AopN	T3SS secretion control of translocators and immune suppressor	pAsa5	EHI50378.1	77
Ati2	T3SS inositol polyphosphate 5-phosphatase	pAsa5	ABO92519.1	77
Ati1	T3SS translocator needle subunit (Ati2 chaperone)	pAsa5	ABO92520.1	77
AopH	T3SS putative tyrosine phosphatase	pAsa5	ABD48950.1	93
SycH	T3SS AopH chaperone	pAsa5	ABO92484.1	93
AopO	T3SS putative serine/threonine kinase	pAsa5	ABD48951.1	99
AopO chaperone	T3SS AopO chaperone	pAsa5	ABO92569.1	99
VapA (A-layer protein)	Tetragonal virulence array protein; coats surface of bacteria; confers virulence to bacteria	Chromosome	EHI51039.1	101
Extracellular nuclease	Secreted enzyme; cell communication	Chromosome	ABO90268.1	101
AexT	T3SS secreted toxin; ADP-ribosyltransferase	Chromosome	ABD48949.1	102
FlpC	Type IV pilus secretin	Chromosome	ABD57354.1	102
IcmF	T6SS protein	Chromosome	KFN20003.1	102
VgrG	T6SS effector protein	pAsa4 (homolog on chromosome)	KIX26565.1	102
S-protein	T2SS S-protein secretion component E	Chromosome	ABO89526.1	102
Aerolysin	Aerolysin toxin	Chromosome	ABO91859.1	102
Aerolysin B	Aerolysin B toxin	Chromosome	ABO90867.1	102
EF-G	Elongation factor G	Chromosome	A4SHV8.2	102
EF-Tu	Elongation factor Tu	Chromosome	A4SHU2.1	102
DnaK	Molecular chaperone	Chromosome	EHI53225.1	102
HtpG	Heat shock protein; ATPase activity	Chromosome	ABO89902.1	102
PNPase	mRNA degradation; 3'-5'-exoribonuclease activity; magnesium ion binding	Chromosome	A4SJR9.1	102
Aminopeptidase N	Aminopeptidase activity; metallopeptidase activity; zinc ion binding	Chromosome	EHI52287.1	102
Methionine gamma-lyase	Lyase activity; pyridoxal phosphate binding	Chromosome	ABO90396.1	102
Phosphate acetyltransferase	Phosphate acetyltransferase activity; acetyl-CoA biosynthetic process	Chromosome	ABO91377.1	102
Extracellular lipase	Triglyceride lipase activity	Chromosome	EHI50452.1	102
TagA	ToxR-regulated lipoprotein; metalloendopeptidase activity	Chromosome	EHI53531.1	102
Ahe2	Serine-type endopeptidase activity	Chromosome	EHI54143.1	102
N-acetylglucosamine	N-acetylglucosamine-binding protein A; viral capsid	Chromosome	KHF01495.1	102
Enolase	Magnesium ion binding; phosphopyruvate hydratase activity; glycolytic process	Chromosome	EHI51131.1	102
Outer membrane	Outer membrane protein	Chromosome	ABO89374.1	102
OmpK40	Outer membrane porin II	Chromosome	EHI50654.1	102
DegQ	Serine-type endopeptidase activity	Chromosome	EHI52649.1	102
Hemolysin	Hemolysis in other organism; toxin	Chromosome	EHI53183.1	102
Alpha-amylase extracellular	Alpha-amylase activity; cation binding; carbohydrate metabolic process	Chromosome	ABO89392.1	102
Alpha-amylase	Alpha-amylase activity; cation binding; carbohydrate metabolic process	Chromosome	ABO91424.1	102
Secreted metalloprotease	Metallopeptidase activity	Chromosome	EHI52510.1	102
collagenase	Serine-type endopeptidase activity; zinc ion binding	Chromosome	EHI52177.1	102
GCAT	Lipase activity; transferase activity, transferring acyl groups	Chromosome	ABO88676.1	102
Chitinase	Carbohydrate binding ; chitinase activity	Chromosome	ABO90207.1	102
Endochitinase	Carbohydrate binding ; chitinase activity	Chromosome	ABO91302.1	102
Pullulanase	Carbohydrate binding; pullulanase activity	Chromosome	EHI52980.1	102
RTX	Calcium ion binding	Chromosome	ABO88975.1	102
Cytolytic delta-endotoxin	Insecticidal protein; pathogenesis	Chromosome	EHI53783.1	102
Patatin family phospholipase	Lipid metabolic process	Chromosome	EHI53765.1	102
Phospholipase	phospholipase C precursor	Chromosome	EHI52973.1	102
ABC-type ferric transporter	ABC-type ferric siderophore transporter; periplasmic binding protein	Chromosome	ABO92284.1	102
Ferric siderophore receptor B	Iron ion binding; receptor activity; siderophore transport	Chromosome	ABO92283.1	102
Hydroxamate-type ferric transporter	ABC-type hydroxamate-type ferric siderophore transporter; periplasmic binding protein	Chromosome	ABO92281.1	102
Outer membrane ferric receptor	Iron ion binding; receptor activity; siderophore transport	Chromosome	ABO91837.1	102
ABC-type ferric permease	Transporter activity	Chromosome	ABO92286.1	102
Outer-membrane heme receptor	Receptor activity; transporter activity	Chromosome	ABO91308.1	102
Hemin receptor	Receptor activity; transporter activity	Chromosome	ABO90714.1	102
Colicin receptor	Receptor activity; transport	Chromosome	ABO89926.1	102
N-acyl homoserine lactone synthase	N-acyl homoserine lactone synthaseactivity, quorum sensing	Chromosome	EHI52135.1	102
LuxS	Iron ion binding; S-ribosylhomocysteine lyase activity; quorum sensing	Chromosome	A4SIY8.1	102
AsaR	Transcriptional activator; DNA binding	Chromosome	ABO91724.1	102
LuxU	Phosphorelay protein; signal transducer activity	Chromosome	ABO90799.1	102
LuxO	Phosphorelay signal transduction system; ATP binding; sequence-specific DNA binding	Chromosome	ABO91277.1	102
CpaB	Flp pilus assembly protein	Chromosome	EHI53195.1	102
FlgE	flagellar hook protein	Chromosome	EHI52692.1	102
Oligopeptidase A	Metal ion binding; metalloendopeptidase activity	Chromosome	ABO92225.1	102
M13 family peptidase	Metalloendopeptidase activity	Chromosome	EHI53386.1	102
TRAP	Transporter solute receptor; TAXI family	Chromosome	ABO91932.1	102
LasA	Metalloendopeptidase activity	Chromosome	ABO89393.1	102
Immune inhibitor A	Metalloendopeptidase activity	Chromosome	ABO88993.1	102
