# Supplementary material for: Epidemiology of Danish Aeromonas salmonicida subsp. salmonicida in Fish Farms Using Whole Genome Sequencing
Source: Front Microbiol. 2017 Dec 5;8:2411. doi: 10.3389/fmicb.2017.02411 (PMC5723325; doi:10.3389/fmicb.2017.02411)
Supplement: Table S3 — Overview of 17 A. salmonicida subsp. salmonicida plasmids and five genomic islands (GEI) found in the NCBI nucleotide database. The following is shown in the table: name of plasmid or GEI, short description, antibiotic resistance genes encoded on plasmid, length of plasmid or GEI (in base pairs), and Genbank accession number. Isolates are labeled as stated in Figure 1. [file Table3.XLSX]

## Sheet: Table S3
Plasmid or genomic island	Short description	Antimicrobial resistance genes	Length (bp)	Genbank accession no.
pAsa1	Small cryptic plasmid		5424	NC_004923.1
pAsa2	Small cryptic plasmid		5247	NC_004925.1
pAsa3	Small cryptic plasmid		5616	NC_004924.1
pAsa4	Large plasmid encoding three T6SS proteins	aadA1, cat, sul1, tet(E)	166749	NC_009349.1
pAsa5	Large plasmid encoding the majority of T3SS proteins		155098	NC_009350.1
pAsa6	Medium plasmid encoding homologs of the T3SS Effector protein AopH and AopH chaperone		18536	NC_009352.2
pAsa7	Small ColE1-type replicon plasmid	cat	5276	KU499859.1
pAsa8	Large multi-drug plasmid	tetA, tetR, tet(G), blaPSE-1, aadA2, qacEΔ1, sul1Δ, floR	110577	KX364409.1
pAsal1	Small palsmid encoding the T3SS Effector protein AopP		6371	NC_004338.1
pAr_32	Sequence from the pAr-32 resistance-determining region (i.e. not complete plasmid sequence)	aadA2, catA2, sul1	9340	AJ517791.1
pRAS1	Sequence from the pRAS1 resistance-determining region (i.e. not complete plasmid sequence)	sul1, tetA, dfrA16	11663	AJ517790.2
pRAS3.1	Non-conjugative plasmid	tetA, tetR	11851	NC_003123.1
pRAS3.2	Non-conjugative plasmid variant of pRAS3.1	tetA, tetR	11823	NC_003124.1
pRAS3.3	Non-conjugative plasmid variant of pRAS3.1	tetA, tetR	11845	KJ909291.1
pY47-1	Small high-copy cryptic plasmid		12495	KT334396.1
pAB5S9b	Medium multi-drug plasmid	sul2, strA, strB, floR, tet(H), tetR	25540	KJ909292.1
pSN254b	Large multi-drug plasmid	tetA, tetR, floR, strA, strB, sul1, sul2, blaCMY, aadA, qacEdelta1, sugE2, merE-D-B-A-P-T-R	152216	KJ909290.1
AsaGEI1a	Aeromonas salmonicida strain 01-B526 genomic island AsaGEI1a		51191	KJ626178.1
AsaGEI1b	Aeromonas salmonicida strain HER1085 genomic island AsaGEI1b		50741	KJ626179.1
AsaGEI2a	Aeromonas salmonicida strain 09-0167 genomic island AsaGEI2a		53088	KJ626180.1
AsaGEI2b	Aeromonas salmonicida subsp. salmonicida strain JF3224 AsaGEI2b genomic island		52087	KP861348.1
AsaGEI2c	Aeromonas salmonicida subsp. salmonicida strain BG genomic island AsaGEI2c		52865	KU923576.1
