# Supplementary material for: Epidemiology of Danish Aeromonas salmonicida subsp. salmonicida in Fish Farms Using Whole Genome Sequencing
Source: Front Microbiol. 2017 Dec 5;8:2411. doi: 10.3389/fmicb.2017.02411 (PMC5723325; doi:10.3389/fmicb.2017.02411)
Supplement: Table S4 — Single Nucleotide Polymorphism (SNP) matrix of the 101 sequenced A. salmonicida subsp. salmonicida isolates and the reference A449. The matrix shows the SNP difference between each A. salmonicida subsp. salmonicida isolate, with 2 being the lowest and 215 being highest SNP difference among the isolates. [file Table4.XLSX]

## Sheet: Table S4
A. salmonicida subsp. salmonicida isolates	Nj2 2001	Mj22 2002	Nj4 2002	Mj11 2003	Sj3 2003	Sd1 2004	Sd4 2004	Sj3 2004	Sd5 2005	Mj7 2008	Mj16 2008	Mj4 2008	Sj3 2008	Sj4 (a) 2009	Sj3 (a) 2009	Sj3 (b) 2009	Sj4 (b) 2009	Mj10 2009	Mj10 2010	Sj3 2010	Sj4 (a) 2010	Sj4 (b) 2010	Nj1 2011	Sj4 2011	Mj9 2012	Mj12 2014	Sd6 (a) 2013	Sd6 (b) 2013	Mj14 2014	Sd4 2014	Mj11 2014	Sd10 2014	Mj3 2014	Sj4 2014	Sj7 1980	Mj24 1980	Mj18 1981	Sj7 1981	Sj4 1981	Mj16 1981	Sd3 1982	Sj4 1982	Sd2 1982	Mj10 1982	Sj4 1983	Mj6 1983	Mj15 1983	Sd2 1983	Sj7 1984
Nj2 2001	0	59	58	35	58	62	61	57	62	43	71	66	68	60	63	64	63	61	65	60	64	66	63	59	63	73	62	69	35	62	63	69	62	33	95	47	58	60	54	58	49	52	51	52	53	53	50	53	39
Mj22 2002	59	0	7	50	15	11	16	10	11	52	36	75	17	13	16	17	14	14	20	13	15	19	14	12	16	82	15	22	52	15	16	22	15	52	104	54	67	19	63	21	56	61	60	61	62	62	57	62	48
Nj4 2002	58	7	0	49	14	12	15	9	10	51	35	74	18	12	15	16	15	13	19	12	16	18	15	11	15	81	14	21	51	16	15	21	14	51	101	55	66	18	62	20	55	60	59	58	61	61	56	61	47
Mj11 2003	35	50	49	0	49	53	52	50	53	34	62	57	57	51	54	55	54	52	58	49	55	57	54	50	52	64	53	58	16	53	52	58	53	16	86	38	47	51	45	49	40	43	38	43	44	44	39	44	30
Sj3 2003	58	15	14	49	0	20	19	15	18	51	35	74	24	14	19	20	19	17	23	16	20	22	19	15	21	81	18	25	51	18	19	27	18	49	103	55	64	20	62	22	55	60	59	60	61	61	56	61	47
Sd1 2004	62	11	12	53	20	0	21	15	14	55	41	78	24	18	19	20	19	19	23	16	20	24	21	17	21	85	20	27	55	22	21	27	20	53	107	59	68	24	66	26	59	64	63	64	65	65	60	65	51
Sd4 2004	61	16	15	52	19	21	0	16	19	54	40	77	25	15	20	21	20	18	24	17	21	23	20	16	20	84	19	26	54	21	20	28	19	54	106	58	67	23	65	25	58	63	62	63	64	64	59	64	50
Sj3 2004	57	10	9	50	15	15	16	0	13	52	36	75	15	13	16	17	16	14	18	13	17	19	16	12	12	80	15	22	52	17	16	22	15	52	104	56	67	19	63	21	56	61	60	61	62	62	57	62	48
Sd5 2005	62	11	10	53	18	14	19	13	0	55	39	78	22	16	19	20	19	17	23	16	18	22	19	15	19	85	18	25	53	20	19	25	18	53	105	57	70	22	66	24	59	64	63	64	63	65	60	65	51
Mj7 2008	43	52	51	34	51	55	54	52	55	0	64	51	61	53	56	57	56	54	58	53	55	59	56	52	56	58	55	62	36	55	56	62	55	36	70	24	41	53	39	51	24	27	36	37	38	38	25	40	10
Mj16 2008	71	36	35	62	35	41	40	36	39	64	0	87	45	37	40	41	40	38	44	37	41	43	40	36	42	94	39	46	64	37	40	48	39	64	116	68	79	35	75	17	68	73	72	73	74	74	69	74	60
Mj4 2008	66	75	74	57	74	78	77	75	78	51	87	0	84	76	79	78	79	77	81	76	80	82	79	75	79	47	78	85	57	78	79	85	78	59	103	55	30	76	48	74	57	58	45	22	39	23	58	39	47
Sj3 2008	68	17	18	57	24	24	25	15	22	61	45	84	0	22	23	24	25	23	29	22	26	28	23	21	19	91	24	31	61	24	25	31	24	59	111	65	76	26	72	30	63	70	69	70	71	69	66	71	57
Sj4 (a) 2009	60	13	12	51	14	18	15	13	16	53	37	76	22	0	17	18	17	15	21	14	18	20	17	13	19	83	16	23	53	18	17	25	16	53	105	57	66	20	64	22	57	62	61	62	63	63	58	63	49
Sj3 (a) 2009	63	16	15	54	19	19	20	16	19	56	40	79	23	17	0	13	20	16	22	11	21	23	14	10	20	84	17	26	56	21	20	28	19	56	106	60	69	23	67	25	58	65	64	65	66	64	61	66	52
Sj3 (b) 2009	64	17	16	55	20	20	21	17	20	57	41	78	24	18	13	0	21	19	21	12	22	24	17	11	23	87	20	27	57	22	21	29	20	53	109	61	70	24	66	26	61	66	65	66	67	65	60	67	53
Sj4 (b) 2009	63	14	15	54	19	19	20	16	19	56	40	79	25	17	20	21	0	18	24	17	7	9	20	16	22	86	19	26	56	15	20	28	19	56	108	58	71	23	67	25	60	65	64	65	66	66	61	66	52
Mj10 2009	61	14	13	52	17	19	18	14	17	54	38	77	23	15	16	19	18	0	10	15	19	21	18	14	20	84	17	24	54	19	6	26	5	54	106	58	69	21	65	23	58	63	62	63	64	64	59	64	50
Mj10 2010	65	20	19	58	23	23	24	18	23	58	44	81	29	21	22	21	24	10	0	19	21	27	24	20	26	90	23	30	60	25	12	32	11	60	112	64	73	27	71	29	62	69	68	69	70	70	65	70	56
Sj3 2010	60	13	12	49	16	16	17	13	16	53	37	76	22	14	11	12	17	15	19	0	16	20	13	5	19	83	16	21	53	18	17	23	16	53	105	57	68	20	64	22	55	60	61	62	63	63	58	63	49
Sj4 (a) 2010	64	15	16	55	20	20	21	17	18	55	41	80	26	18	21	22	7	19	21	16	0	12	21	17	23	87	20	27	57	16	21	29	20	57	109	61	72	24	68	26	59	66	65	66	67	67	62	67	53
Sj4 (b) 2010	66	19	18	57	22	24	23	19	22	59	43	82	28	20	23	24	9	21	27	20	12	0	23	19	25	89	22	27	59	18	23	31	22	59	111	59	74	26	70	28	63	68	67	68	69	69	64	69	55
Nj1 2011	63	14	15	54	19	21	20	16	19	56	40	79	23	17	14	17	20	18	24	13	21	23	0	12	22	82	17	24	56	19	20	26	19	56	108	60	69	23	67	25	60	65	64	65	66	66	61	66	52
Sj4 2011	59	12	11	50	15	17	16	12	15	52	36	75	21	13	10	11	16	14	20	5	17	19	12	0	18	80	15	22	52	17	16	22	15	52	104	56	67	19	63	21	56	59	60	61	62	60	57	62	48
Mj9 2012	63	16	15	52	21	21	20	12	19	56	42	79	19	19	20	23	22	20	26	19	23	25	22	18	0	86	21	28	56	23	20	28	21	54	106	60	71	25	67	27	58	65	62	65	66	64	59	66	52
Mj12 2014	73	82	81	64	81	85	84	80	85	58	94	47	91	83	84	87	86	84	90	83	87	89	82	80	86	0	83	90	66	85	84	88	85	66	110	62	39	83	55	81	64	67	52	33	46	36	65	46	54
Sd6 (a) 2013	62	15	14	53	18	20	19	15	18	55	39	78	24	16	17	20	19	17	23	16	20	22	17	15	21	83	0	13	55	20	19	27	18	55	107	59	70	22	66	24	59	64	63	64	65	65	60	65	51
Sd6 (b) 2013	69	22	21	58	25	27	26	22	25	62	46	85	31	23	26	27	26	24	30	21	27	27	24	22	28	90	13	0	60	27	26	30	25	62	114	66	75	27	73	31	64	71	68	71	72	72	67	72	58
Mj14 2014	35	52	51	16	51	55	54	52	53	36	64	57	61	53	56	57	56	54	60	53	57	59	56	52	56	66	55	60	0	55	56	62	55	16	88	40	51	53	47	51	42	45	42	45	44	46	43	46	32
Sd4 2014	62	15	16	53	18	22	21	17	20	55	37	78	24	18	21	22	15	19	25	18	16	18	19	17	23	85	20	27	55	0	21	29	20	55	107	59	70	22	66	26	59	64	63	64	65	65	60	65	51
Mj11 2014	63	16	15	52	19	21	20	16	19	56	40	79	25	17	20	21	20	6	12	17	21	23	20	16	20	84	19	26	56	21	0	28	5	56	108	58	71	23	67	25	60	65	62	65	66	66	59	66	52
Sd10 2014	69	22	21	58	27	27	28	22	25	62	48	85	31	25	28	29	28	26	32	23	29	31	26	22	28	88	27	30	62	29	28	0	27	62	114	66	75	31	73	33	66	71	70	71	72	72	67	72	58
Mj3 2014	62	15	14	53	18	20	19	15	18	55	39	78	24	16	19	20	19	5	11	16	20	22	19	15	21	85	18	25	55	20	5	27	0	55	107	59	70	22	66	24	59	64	63	64	63	65	60	65	51
Sj4 2014	33	52	51	16	49	53	54	52	53	36	64	59	59	53	56	53	56	54	60	53	57	59	56	52	54	66	55	62	16	55	56	62	55	0	86	38	51	53	47	51	42	45	44	45	46	44	41	46	32
Sj7 1980	95	104	101	86	103	107	106	104	105	70	116	103	111	105	106	109	108	106	112	105	109	111	108	104	106	110	107	114	88	107	108	114	107	86	0	74	95	105	91	103	56	59	88	89	90	88	59	92	66
Mj24 1980	47	54	55	38	55	59	58	56	57	24	68	55	65	57	60	61	58	58	64	57	61	59	60	56	60	62	59	66	40	59	58	66	59	38	74	0	47	57	43	55	30	33	40	41	42	42	31	44	20
Mj18 1981	58	67	66	47	64	68	67	67	70	41	79	30	76	66	69	70	71	69	73	68	72	74	69	67	71	39	70	75	51	70	71	75	70	51	95	47	0	68	42	66	49	52	37	16	33	19	50	33	39
Sj7 1981	60	19	18	51	20	24	23	19	22	53	35	76	26	20	23	24	23	21	27	20	24	26	23	19	25	83	22	27	53	22	23	31	22	53	105	57	68	0	64	22	57	62	61	62	63	63	58	63	49
Sj4 1981	54	63	62	45	62	66	65	63	66	39	75	48	72	64	67	66	67	65	71	64	68	70	67	63	67	55	66	73	47	66	67	73	66	47	91	43	42	64	0	62	45	48	18	34	35	37	46	37	35
Mj16 1981	58	21	20	49	22	26	25	21	24	51	17	74	30	22	25	26	25	23	29	22	26	28	25	21	27	81	24	31	51	26	25	33	24	51	103	55	66	22	62	0	55	60	59	60	61	61	56	61	47
Sd3 1982	49	56	55	40	55	59	58	56	59	24	68	57	63	57	58	61	60	58	62	55	59	63	60	56	58	64	59	64	42	59	60	66	59	42	56	30	49	57	45	55	0	15	42	43	44	42	13	46	20
Sj4 1982	52	61	60	43	60	64	63	61	64	27	73	58	70	62	65	66	65	63	69	60	66	68	65	59	65	67	64	71	45	64	65	71	64	45	59	33	52	62	48	60	15	0	45	46	47	47	16	49	23
Sd2 1982	51	60	59	38	59	63	62	60	63	36	72	45	69	61	64	65	64	62	68	61	65	67	64	60	62	52	63	68	42	63	62	70	63	44	88	40	37	61	18	59	42	45	0	31	32	34	41	34	32
Mj10 1982	52	61	58	43	60	64	63	61	64	37	73	22	70	62	65	66	65	63	69	62	66	68	65	61	65	33	64	71	45	64	65	71	64	45	89	41	16	62	34	60	43	46	31	0	25	11	44	25	33
Sj4 1983	53	62	61	44	61	65	64	62	63	38	74	39	71	63	66	67	66	64	70	63	67	69	66	62	66	46	65	72	44	65	66	72	63	46	90	42	33	63	35	61	44	47	32	25	0	28	45	14	34
Mj6 1983	53	62	61	44	61	65	64	62	65	38	74	23	69	63	64	65	66	64	70	63	67	69	66	60	64	36	65	72	46	65	66	72	65	44	88	42	19	63	37	61	42	47	34	11	28	0	43	28	34
Mj15 1983	50	57	56	39	56	60	59	57	60	25	69	58	66	58	61	60	61	59	65	58	62	64	61	57	59	65	60	67	43	60	59	67	60	41	59	31	50	58	46	56	13	16	41	44	45	43	0	47	21
Sd2 1983	53	62	61	44	61	65	64	62	65	40	74	39	71	63	66	67	66	64	70	63	67	69	66	62	66	46	65	72	46	65	66	72	65	46	92	44	33	63	37	61	46	49	34	25	14	28	47	0	36
Sj7 1984	39	48	47	30	47	51	50	48	51	10	60	47	57	49	52	53	52	50	56	49	53	55	52	48	52	54	51	58	32	51	52	58	51	32	66	20	39	49	35	47	20	23	32	33	34	34	21	36	0
Mj15 1984	44	53	52	35	52	56	55	53	56	19	65	52	62	54	57	58	57	55	61	54	58	60	57	53	57	59	56	63	37	56	57	63	56	37	53	25	44	54	40	52	7	10	37	38	39	39	8	41	15
Nj3 1984	48	51	50	39	48	54	53	51	54	25	63	56	60	52	53	56	55	51	59	52	56	58	53	51	55	63	54	61	41	54	55	61	52	39	77	15	48	52	44	50	29	34	41	42	41	43	32	45	21
Mj16 1985	57	66	65	46	65	69	68	66	67	42	78	45	75	65	68	71	66	68	72	67	69	71	68	66	68	52	67	76	50	69	68	76	69	50	96	46	41	67	41	65	50	51	36	33	34	36	49	36	40
Mj5 1986	64	27	26	55	28	32	31	27	30	55	21	80	36	28	31	30	29	29	35	28	32	34	31	27	33	87	30	37	57	32	31	39	30	57	109	61	72	28	68	8	61	66	65	66	67	67	62	67	53
Mj18 1986	48	53	54	37	54	58	57	55	58	25	67	56	64	56	57	60	59	57	61	56	60	62	57	55	57	61	56	65	41	58	57	65	58	41	77	19	48	56	44	54	31	34	39	42	43	43	30	45	21
Mj16 1986	67	32	31	58	31	35	36	32	35	60	26	83	39	31	36	37	36	34	40	33	37	39	36	32	36	90	35	42	60	37	36	44	35	60	110	64	73	33	71	13	64	67	68	69	70	70	65	70	56
Mj11 1987	45	54	53	36	53	57	56	54	57	20	66	53	63	55	58	59	58	56	62	55	59	61	58	54	58	60	57	64	38	57	58	64	57	38	54	26	45	55	41	53	8	11	38	39	40	40	9	42	16
Mj16 1987	67	32	31	60	33	37	36	32	33	62	28	85	41	31	34	37	36	34	38	33	37	39	34	32	38	90	33	42	60	37	34	44	35	60	114	64	77	33	73	15	66	71	70	71	70	72	65	72	58
Mj13 1987	69	34	33	60	31	39	38	34	35	62	16	85	43	35	38	39	38	36	42	35	39	41	38	34	40	92	37	44	60	37	38	46	37	62	114	66	75	35	73	15	66	71	70	71	70	72	67	72	58
Sj5 1988	76	39	38	65	40	44	43	39	42	69	23	92	48	40	41	44	43	41	47	38	44	46	41	37	41	97	40	49	69	44	43	51	42	69	121	73	84	38	80	20	73	76	77	78	79	79	72	79	65
Sj4 1988	57	66	63	46	65	69	68	66	69	42	78	29	75	67	70	71	68	68	74	67	71	71	70	66	70	42	69	76	48	69	70	76	69	50	94	44	23	67	41	65	48	51	36	15	34	16	49	34	38
Sd9 1988	61	70	69	52	69	73	72	70	73	46	82	29	79	71	72	73	74	70	78	71	73	75	72	70	74	40	73	76	54	73	74	78	73	54	98	48	23	71	43	69	52	55	40	17	34	18	53	34	42
Mj11 1988	59	66	65	50	65	69	68	66	69	44	78	43	75	67	70	71	70	68	74	67	71	73	70	66	70	50	69	76	52	69	70	76	69	52	96	48	37	67	41	65	50	53	38	29	10	32	51	18	40
Sj1 1989	26	43	42	9	42	46	45	43	46	27	55	50	52	44	47	48	47	45	51	44	48	50	47	43	47	57	46	53	9	46	47	53	46	9	79	31	42	44	38	42	33	36	35	36	37	37	34	37	23
Sj3 1989	51	60	59	40	59	63	62	60	63	26	72	59	69	61	64	65	64	62	66	57	63	67	64	60	64	66	63	68	44	61	64	68	63	44	62	32	51	59	47	59	14	19	44	45	46	46	17	48	22
Mj2 1990	68	29	30	59	32	36	35	31	34	61	27	84	40	30	33	36	35	31	39	32	36	38	35	31	37	91	34	39	61	36	35	43	34	61	113	65	76	32	72	12	65	70	69	70	71	71	66	71	57
Sj3 1990	50	59	56	41	58	62	61	59	62	25	71	58	68	60	63	64	63	61	67	60	64	66	63	59	61	65	62	69	43	62	63	69	62	41	59	31	50	60	46	58	15	18	43	44	45	45	16	47	21
Mj20 1990	57	64	63	48	63	67	66	64	67	40	76	33	73	65	68	69	68	66	70	65	67	71	68	64	68	28	67	72	50	67	68	74	67	50	94	46	27	63	39	63	48	51	36	19	32	22	49	32	38
Sj5 1990	44	53	52	35	52	56	55	53	56	19	65	52	62	54	57	58	57	55	61	54	58	60	57	53	57	59	56	63	35	56	57	63	56	37	53	25	44	54	40	52	7	10	37	38	39	39	8	41	15
Scotland	116	121	120	107	120	124	123	121	124	109	133	132	128	122	125	126	125	123	127	122	126	128	125	119	125	139	124	131	107	124	125	131	124	109	161	113	124	122	120	120	115	118	117	118	119	117	116	119	105
Sj3 1991	52	59	58	43	56	62	61	59	62	27	71	60	68	58	63	64	63	61	65	58	62	66	63	59	63	67	62	69	45	62	63	69	62	45	63	33	52	60	48	58	15	20	45	46	47	47	18	49	23
Nj5 1991	57	64	63	48	63	67	66	64	67	42	76	25	73	65	68	69	68	66	72	65	67	71	68	64	68	38	67	74	50	67	68	74	67	50	94	46	21	65	39	63	48	51	36	13	30	14	49	30	38
Sj5 1991	53	62	61	44	61	65	64	62	65	30	74	63	71	61	66	67	66	64	70	63	67	67	66	62	66	70	65	70	46	65	66	72	65	46	64	36	55	63	51	61	18	21	48	49	50	50	19	52	26
Mj18 1991	57	64	63	48	61	67	66	64	67	32	76	65	71	65	66	69	68	66	72	65	69	71	68	64	66	72	67	74	50	67	68	74	67	50	64	38	57	65	53	63	16	23	50	51	52	50	21	54	28
Sj4 1992	63	72	71	52	71	75	74	72	75	48	84	47	81	73	74	77	76	72	80	73	77	79	76	72	76	54	75	82	56	75	76	82	75	56	100	52	39	71	45	71	54	57	40	33	14	36	55	22	44
Sj1 1992	11	60	59	36	59	63	62	60	63	42	72	67	69	61	64	65	64	62	68	61	65	67	64	60	64	74	63	70	34	63	64	70	63	36	96	48	59	61	53	59	50	53	52	53	54	54	51	54	40
Sd8 1992	42	51	50	33	50	54	53	51	54	27	63	36	60	52	55	54	55	53	57	52	56	58	55	51	55	43	54	61	35	54	55	61	54	33	79	31	30	52	22	50	33	36	19	22	23	23	32	25	23
Sj6 (a) 1993	61	70	67	52	67	73	70	70	73	46	82	33	79	69	74	75	74	72	78	71	75	77	74	70	74	32	73	80	54	73	74	80	73	52	98	50	25	71	43	69	52	55	40	19	34	22	53	34	42
Sj6 (b) 1993	57	10	9	48	13	15	14	10	13	50	34	71	17	11	14	15	14	12	18	11	15	17	14	10	16	80	13	20	50	15	14	22	13	50	102	54	65	17	61	19	54	59	58	59	60	60	55	60	46
Sj2 (a) 1993	60	13	12	51	16	18	17	13	14	51	37	76	22	14	17	18	17	15	21	14	18	20	17	13	19	83	16	23	49	18	17	25	16	53	105	57	68	20	64	22	57	62	61	62	61	63	58	63	49
Sj2 (b) 1993	57	8	7	48	13	11	14	8	11	50	34	73	15	11	14	15	14	12	18	9	15	17	14	10	14	80	13	20	50	15	14	20	13	50	102	54	65	15	61	19	54	59	58	59	60	60	55	60	46
Mj21 1993	56	9	8	47	12	14	13	9	12	47	33	72	18	10	13	14	13	11	17	10	14	16	13	9	15	79	12	19	49	14	13	21	12	49	101	53	64	16	60	18	53	58	57	58	59	59	54	59	45
Sj5 1994	55	12	11	48	15	17	16	12	15	50	36	73	17	13	14	17	14	14	20	13	17	17	16	12	16	80	15	22	48	17	16	22	15	48	100	52	65	19	61	21	52	59	58	59	60	58	55	60	46
Mj19 1994	59	66	65	50	65	69	68	66	69	44	78	29	75	67	70	71	70	68	74	67	71	71	70	66	70	24	69	74	50	69	70	76	69	52	96	48	25	67	41	65	50	53	38	17	32	20	51	32	40
Sj5 1995	59	12	11	48	15	17	16	12	13	50	36	73	21	13	16	17	16	14	20	13	17	19	16	12	18	82	15	22	50	17	16	24	15	52	104	56	65	19	63	21	56	61	58	61	62	62	57	62	48
Sd2 1995	57	10	9	50	15	15	16	8	11	50	36	75	19	13	16	17	16	14	18	13	17	19	16	12	16	82	15	22	52	17	16	22	15	52	104	56	65	19	63	21	56	61	60	61	62	62	57	62	48
Nj3 1995	61	14	13	50	17	19	18	14	17	54	38	77	21	13	16	15	18	16	22	15	17	21	18	14	18	84	17	24	54	19	16	26	17	54	106	58	69	21	63	23	58	63	60	63	64	64	57	64	50
Mj12 1995	74	37	36	65	36	42	41	37	40	67	7	90	44	38	41	42	41	39	43	36	40	42	41	37	43	97	40	45	67	40	41	49	40	65	119	71	82	36	78	20	69	76	75	76	77	77	72	77	63
Mj1 1995	61	68	69	52	69	71	72	70	73	46	82	33	79	71	74	75	72	72	78	71	73	77	74	70	74	20	73	80	54	73	74	80	71	54	98	50	27	71	43	69	52	55	40	19	32	22	53	34	42
Mj4 1995	56	65	64	47	64	68	67	65	68	41	77	28	72	66	67	70	69	67	73	66	70	72	69	65	67	39	68	75	49	68	69	75	68	49	91	45	22	66	40	64	45	50	37	16	31	15	48	31	37
Sj6 (a) 1996	59	12	11	50	15	15	16	12	15	52	36	75	17	11	14	15	16	14	18	13	17	19	16	12	18	82	15	22	52	17	16	24	15	52	104	56	65	19	63	21	56	61	60	61	62	62	57	62	48
Sj6 (b) 1996	33	48	47	10	45	51	50	48	51	34	60	57	57	49	52	53	52	50	56	49	53	53	52	48	52	64	51	58	14	51	52	58	51	14	86	38	47	49	45	47	40	43	42	43	44	44	39	44	30
Mj23 (a) 1996	60	13	12	51	16	18	17	13	16	53	37	76	22	12	17	16	11	15	21	14	12	14	17	13	19	83	16	19	51	12	17	25	16	51	105	57	68	20	64	22	55	62	59	62	63	61	56	63	49
Mj23 (b) 1996	67	20	21	58	23	27	24	22	23	60	46	81	31	21	26	27	20	24	30	21	21	21	26	20	24	90	25	32	60	21	26	34	25	60	112	62	75	29	70	31	64	67	66	69	70	70	65	70	56
Mj8 1997	35	40	39	16	39	41	42	40	43	34	52	57	49	41	44	45	42	42	48	39	45	45	44	40	44	64	43	50	22	43	44	50	43	22	86	36	49	41	45	39	40	43	42	43	44	44	39	44	30
Sd7 1997	48	55	54	39	54	58	57	55	58	23	67	54	64	54	59	60	59	57	63	56	60	62	59	55	59	63	58	65	39	58	59	65	58	41	57	29	48	56	44	54	9	14	41	42	43	43	12	45	19
Mj20 1997	59	12	11	50	15	17	16	12	15	52	36	75	19	13	16	17	16	14	18	11	15	19	16	12	18	82	15	22	52	17	16	24	15	52	104	56	67	19	63	21	54	61	60	61	62	62	57	62	48
Sj4 1998	34	51	50	11	48	54	53	51	52	35	63	58	60	50	55	54	55	53	59	52	54	58	55	51	55	65	54	61	15	54	55	61	54	15	87	39	50	52	46	50	41	44	43	44	45	45	42	45	31
Sj4 (a) 1999	65	20	19	54	23	23	24	18	23	58	44	79	29	21	22	23	18	22	26	21	19	21	24	20	24	86	23	30	58	17	22	30	23	58	110	62	73	27	69	29	62	67	64	67	68	68	61	68	54
Mj17 1999	35	50	49	12	49	53	52	50	53	34	62	57	59	51	52	55	54	52	56	51	55	57	52	48	54	60	51	60	16	51	54	58	53	16	86	38	49	51	45	49	40	43	42	43	44	44	41	44	30
Sj4 (b) 1999	60	13	12	51	16	20	19	15	18	53	37	76	24	16	19	18	19	17	23	16	20	22	19	15	21	83	18	25	53	20	19	27	18	53	105	57	68	20	62	22	57	62	61	62	63	63	58	63	49
NCIMB 1102 (Type strain 1962)	23	44	43	22	43	47	46	44	47	28	56	51	53	45	46	49	48	46	50	45	49	51	46	44	48	56	45	54	22	47	48	54	47	22	80	32	43	45	37	43	34	37	36	37	38	38	35	38	24
Reference A449 (France 1975)	161	132	133	146	131	133	140	136	135	152	150	173	131	129	132	133	138	138	132	133	135	137	136	134	134	178	141	132	150	137	138	144	141	144	202	152	161	131	167	139	156	161	160	165	164	162	157	168	154
SNP minimum: 2, maximum: 215
[truncated: 53 more columns]
