# Supplementary material for: Epidemiology of Danish Aeromonas salmonicida subsp. salmonicida in Fish Farms Using Whole Genome Sequencing
Source: Front Microbiol. 2017 Dec 5;8:2411. doi: 10.3389/fmicb.2017.02411 (PMC5723325; doi:10.3389/fmicb.2017.02411)
Supplement: Table S5 — Plasmid content of the 101 A. salmonicida subsp. salmonicida sequenced isolates and the reference A449. Numbers under each plasmid name represent percent coverage of that plasmid (in base pairs) for a given isolate. Except for plasmid pAsa6 and pAsa7, if percent coverage is higher than 60%, the plasmid is said to be indicated as present in the isolate and the color of the cell is green. Threshold limit for presence of plasmid in an isolate was set to 75% similarity expressed as percent sequence identity (ID) and 60% of alignment length (coverage) of the plasmid, except for plasmid pAsa6 and pAsa7 due to the high level of identity shared between pAsa5 and pAsa6 and between pAsa2 and pAsa7 respectively. Coverage was set to 100% for plasmids pAsa6 and pAsa7 in order for these plasmids being considered as present in an isolate. Following abbreviations are used for percent coverage: 100, 100% coverage; <100, from 80% up to 99% coverage; <80, from 60% up to 79% coverage; <60, from 10 up to 59% coverage; <10, from 1% up to 9% coverage; 0, 0% coverage. Isolates are labeled as stated in Figure 1. [file Table5.XLSX]

## Sheet: Table S5
A. salmonicida subsp. salmonicida isolate	pAsa1	pAsa2	pAsa3	pAsa4	pAsa5	pAsa6	pAsa7	pAsa8	pAsal1	pAr-32	pRAS1	pRAS3.1	pRAS3.2	pRAS3.3	pSN254b	pAB5S9b	pY47	Plasmid profile no.		Numbers under each plasmid name represent % coverage of that plasmid (in base pairs) for a given isolate. If % coverage is higher than 60% (except with plasmid pAsa6 and pAsa7), there is an indication that the plasmid is present in the isolate and the color of the cell is green.
Sj4 (b) 2009	100	99.7933	< 100	< 10	< 100	< 80	< 80	0	100	0	< 10	0	0	0	0	0	0	1
Sj2 (b) 1993	100	99.7933	< 80	< 10	< 100	< 80	< 80	0	< 100	0	< 10	0	0	0	0	0	0	1
Mj4 1995	100	< 100	100	< 10	< 100	< 80	< 80	0	100	0	0	0	0	0	0	0	0	1
Mj21 1993	100	< 100	100	< 10	< 100	< 80	< 80	0	100	0	0	0	0	0	0	0	0	1
Sj3 2010	100	< 100	100	< 10	< 100	< 80	< 80	0	100	0	< 10	0	0	0	0	0	0	1		Due to the high level of identity shared between pAsa5 and pAsa6 and between pAsa2 and pAsa7 respectively, coverage is set to 100% for plasmids pAsa6 and pAsa7 in order for these plasmids being considered as present in an isolate.
Sj4 1988	100	< 100	100	< 10	< 100	< 80	< 80	0	100	0	< 10	0	0	0	0	0	0	1
Mj8 1997	100	< 100	100	< 10	< 100	< 80	< 80	0	100	0	< 10	< 60	< 60	0	0	0	0	1
Sj4 1981	100	< 100	100	< 10	< 80	< 80	< 80	0	100	0	0	0	0	0	0	0	0	1
Mj18 1986	100	< 100	100	< 10	< 80	< 80	< 80	0	100	0	0	0	0	0	0	0	0	1
Mj14 2014	100	< 100	100	< 60	< 100	< 80	< 80	0	100	0	0	0	0	0	0	0	0	1
Sj3 (a) 2009	100	< 100	< 100	< 10	< 100	< 80	< 80	0	100	0	0	0	0	0	0	0	0	1		100 = 100% coverage
Sj2 (a) 1993	100	< 100	< 100	< 10	< 100	< 80	< 80	0	100	0	< 10	0	0	0	0	0	0	1
Mj16 1987	100	< 100	< 100	< 10	< 80	< 80	< 80	0	100	0	0	0	0	0	0	0	0	1		< 100 = from 80% up to 99% coverage
Mj16 1981	100	< 100	< 100	< 10	< 80	< 80	< 80	0	100	0	< 10	0	0	0	0	0	0	1
Nj1 2011	100	< 100	< 100	< 60	< 100	< 80	< 80	0	100	0	0	0	0	0	0	0	0	1		< 80 = from 60% up to 79% coverage
Sd4 2004	100	< 80	100.491	< 10	< 100	< 80	< 80	0	100	0	0	0	0	0	0	0	0	1
Sd4 2014	100	< 80	< 100	< 10	< 100	< 80	< 80	0	100	0	0	0	0	0	0	0	0	1		< 60 = from 10 up to 59% coverage
Sj5 1995	100	< 80	< 100	< 10	< 100	< 80	< 80	0	100	0	0	0	0	0	0	0	0	1
Nj3 1995	100	< 80	< 100	< 10	< 100	< 80	< 80	0	100	0	< 10	0	0	0	0	0	0	1		< 10 = from 1% up to 9% coverage
Sj4 2011	100	99.7933	< 100	< 10	< 100	< 80	< 60	0	100	0	< 10	0	0	0	0	0	0	1
Sj5 1994	100	99.7933	< 100	< 10	< 100	< 80	< 60	0	100	0	< 10	0	0	0	0	0	0	1		0 = 0% coverage
Sd6 (b) 2013	100	99.8121	< 100	< 10	< 100	< 80	< 60	0	100	0	< 10	0	0	0	0	0	0	1
Sj3 2003	100	< 100	99.842	< 10	< 100	< 80	< 60	0	100	0	0	0	0	0	0	0	0	1
Mj11 2003	100	< 100	100	0.490153	< 100	< 80	< 60	0	100	0	< 10	0	0	0	0	0	0	1
Sd9 1988	100	< 100	100	< 10	99.7349	< 80	< 60	0	100	0	0	0	0	0	0	0	0	1
Sj3 (b) 2009	100	< 100	100	< 10	< 100	< 80	0	0	100	0	< 10	0	0	0	0	0	0	1
Sj1 1989	100	< 100	100	< 10	< 100	< 80	< 60	0	100	0	0	0	0	0	0	0	0	1
Sj4 1998	100	< 100	100	< 10	< 100	< 80	< 60	0	100	0	0	0	0	0	0	0	0	1
Mj7 2008	100	< 100	100	< 10	< 100	< 80	< 60	0	100	0	< 10	0	0	0	0	0	0	1
Sd6 (a) 2013	100	< 100	100	< 10	< 100	< 80	< 60	0	100	0	< 10	0	0	0	0	0	0	1
Mj1 1995	100	< 100	100	< 10	< 100	< 80	< 60	0	100	0	< 10	0	0	0	0	0	0	1
Mj17 1999	100	< 100	100	< 10	< 100	< 80	< 60	0	100	0	< 10	0	0	0	0	0	0	1
Sj7 1984	100	< 100	100	< 10	< 100	< 80	< 60	0	100	0	< 10	0	0	0	0	0	0	1
Mj20 1990	100	< 100	100	< 10	< 100	< 80	< 60	0	100	0	< 10	0	0	0	0	0	0	1
Mj5 1986	100	< 100	100	< 10	< 80	< 80	< 60	0	100	0	0	0	0	0	0	0	0	1
Sj6 (a) 1993	100	< 100	100	< 10	< 80	< 80	< 60	0	100	0	0	0	0	0	0	0	0	1
NCIMB 1102 (Type strain 1962)	100	< 100	100	< 10	< 80	< 80	< 60	0	100	0	0	0	0	0	0	0	0	1
Nj3 1984	100	< 100	100	< 10	< 80	< 80	< 60	0	100	0	< 10	0	0	0	0	0	0	1
Mj23 (a) 1996	100	< 100	< 100	< 10	< 100	< 80	< 60	0	100	0	< 10	0	0	0	0	0	0	1
Sj4 2014	100	< 80	100	< 10	< 100	< 80	< 60	0	100	0	0	0	0	0	0	0	0	1
Sj4 1983	100	< 80	100	< 10	< 100	< 80	< 60	0	100	0	0	0	0	0	0	0	0	1
Sj4 (a) 2010	100	< 80	100	< 10	< 100	< 80	< 60	0	100	0	0.304311	0	0	0	0	0	0	1
Sj6 (b) 1996	100	< 80	100	< 10	< 100	< 80	< 60	0	100	0	< 10	0	0	0	0	0	0	1
Mj23 (b) 1996	100	< 80	< 100	< 10	< 100	< 80	< 60	0	100	0	0	0	0	0	0	0	0	1
Sj6 (b) 1993	100	< 80	< 100	< 10	< 100	< 80	< 60	0	100	0	0	0	0	0	0	0	0	1
Mj16 1986	100	< 80	< 100	< 10	< 100	< 60	< 60	0	100	0	0	0	0	0	0	0	0	1
Reference A449 (France 1975)	< 100	< 100	100	100	< 100	0	0	0	0	0	0	0	0	0	0	0	0	2
Sj3 1991	100	< 100	100	< 10	< 100	< 80	< 80	0	< 60	0	0	0	0	0	0	0	0	3
Sj5 1991	100	< 100	100	< 10	< 100	< 80	< 80	0	< 60	0	0	0	0	0	0	0	0	3
Nj2 2001	100	< 100	100	< 10	< 100	< 80	< 80	0	< 60	0	< 10	0	0	0	0	0	0	3
Sd2 1983	100	< 100	100	< 10	< 100	< 80	< 80	0	< 60	0	< 10	0	0	0	0	0	0	3
Mj11 1987	100	< 80	100	< 10	< 100	< 80	< 80	0	< 60	0	< 10	0	0	0	0	0	0	3
Sj3 1989	100	< 80	100	< 10	< 100	< 80	< 80	0	< 60	0	< 10	0	0	0	0	0	0	3
Sj3 1990	100	< 80	100	< 10	< 100	< 80	< 80	0	< 60	0	< 10	0	0	0	0	0	0	3
Sd3 1982	100	< 80	100	< 10	< 80	< 80	< 80	0	< 60	0	< 10	0	0	0	0	0	0	3
Sd7 1997	100	< 100	100	< 10	< 100	< 80	0	0	< 60	0	< 10	0	0	0	0	0	0	3
Sd8 1992	100	< 100	100	< 10	< 100	< 80	< 60	0	< 60	0	0	0	0	0	0	0	0	3
Sj5 1990	100	< 100	100	< 10	< 100	< 80	< 60	0	< 60	0	0	0	0	0	0	0	0	3
Mj16 1985	100	< 100	100	< 10	< 100	< 80	< 60	0	< 60	0	< 10	0	0	0	0	0	0	3
Nj5 1991	100	< 100	100	< 10	< 100	< 80	< 60	0	< 60	0	< 10	0	0	0	0	0	0	3
Mj19 1994	100	< 100	100	< 10	< 100	< 80	< 60	0	< 60	0	< 10	0	0	0	0	0	0	3
Mj11 1988	100	< 100	100	< 10	< 80	< 80	< 60	0	< 60	0	0	0	0	0	0	0	0	3
Sd2 1982	100	< 80	100	< 10	< 80	< 80	< 60	0	< 60	0	0	0	0	0	0	0	0	3
Sj4 1992	100	< 100	100	< 10	< 100	< 60	< 80	0	< 60	0	0	0	0	0	0	0	0	3
Sj7 1980	100	< 100	100	< 10	< 80	< 60	< 80	0	< 60	0	0	0	0	0	0	0	0	3
Sj1 1992	100	< 80	100	< 10	< 80	< 60	< 60	0	< 60	0	0	0	0	0	0	0	0	3
Sj4 (a) 2009	< 100	99.8121	< 80	< 10	< 100	< 60	< 60	0	< 60	0	0	0	0	0	0	0	0	3
Sj7 1981	100	< 100	< 100	< 10	< 60	< 80	< 60	0	100	0	0	0	0	0	0	0	0	4
Scotland	100	< 100	< 100	< 10	< 60	< 80	< 60	0	100	0	0	0	0	0	0	0	0	4
Mj24 1980	100	< 80	100	< 10	< 60	< 60	< 80	0	100	0	0	0	0	0	0	0	0	4
Mj6 1983	100	< 100	100	< 10	< 60	< 60	< 60	0	100	0	0	0	0	0	0	0	0	4
Mj10 1982	100	< 100	100	< 10	< 60	< 60	< 60	0	100	< 60	< 60	0	0	0	0	0	0	4
Mj18 1981	100	< 80	100	< 10	< 60	< 60	0	0	100	0	0	0	0	0	0	0	0	4
Mj12 2014	100	< 80	100	< 10	< 60	< 80	< 60	0	< 60	0	< 10	0	0	0	0	0	0	5
Mj15 1984	100	< 100	100	< 10	< 60	< 60	< 80	0	< 60	0	0	0	0	0	0	0	0	5
Mj15 1983	100	< 100	100	< 10	< 60	< 60	< 60	0	< 60	0	0	0	0	0	0	0	0	5
Sj4 1982	100	< 80	100	< 10	< 60	< 60	< 60	0	< 60	0	0	0	0	0	0	0	0	5
Mj13 1987	< 100	< 100	< 10	< 10	< 100	< 80	< 80	0	< 60	0	< 10	0	0	0	0	0	0	6
Nj4 2002	< 100	< 100	< 60	< 10	100	< 80	< 80	0	< 60	0	< 10	0	0	0	0	0	0	6
Mj22 2002	< 100	< 100	< 60	< 10	< 100	< 80	< 80	0	< 60	0	0	0	0	0	0	0	0	6
Sd2 1995	< 100	< 80	0	< 10	< 100	< 80	< 80	0	< 60	0	< 10	0	0	0	0	0	0	6
Sd5 2005	< 100	< 80	< 10	< 10	< 100	< 80	< 80	0	< 60	< 60	< 60	0	0	0	0	0	0	6
Sj5 1988	< 100	< 80	< 60	< 10	< 80	< 80	< 80	0	< 60	0	0	0	0	0	0	0	0	6
Sd1 2004	< 80	< 100	0	< 10	< 100	< 80	< 80	0	< 60	0	< 10	0	0	0	0	0	0	6
Mj12 1995	< 80	< 100	< 60	< 10	< 100	< 80	< 80	0	< 60	0	< 10	0	0	0	0	0	0	6
Mj10 2010	< 100	99.7933	0	< 10	< 100	< 80	< 60	0	< 60	0	< 10	0	0	0	0	0	0	6
Sd10 2014	< 100	99.8121	< 10	< 10	< 100	< 80	0	0	< 60	0	< 10	0	0	0	0	0	0	6
Mj16 2008	< 100	< 100	0	< 10	100	< 100	< 60	0	< 60	0	0	0	0	0	0	0	0	6
Sj4 (b) 1999	< 100	< 100	0	< 10	< 100	< 80	< 60	0	< 60	0	0	0	0	0	0	0	0	6
Mj10 2009	< 100	< 100	< 10	< 10	< 100	< 80	< 60	0	< 60	< 10	0	< 60	< 60	0	0	0	0	6
Mj3 2014	< 100	< 100	< 10	< 10	< 100	< 80	< 60	0	< 60	< 60	< 60	0	0	0	0	0	0	6
Sj6 (a) 1996	< 100	< 100	< 60	< 10	< 100	< 80	< 60	0	< 60	0	0	0	0	0	0	0	0	6
Sj3 2004	< 100	< 100	< 60	< 10	< 100	< 80	< 60	0	< 60	0	< 10	0	0	0	0	0	0	6
Mj2 1990	< 100	< 80	0	< 10	< 100	< 80	< 60	0	< 60	0	< 10	0	0	0	0	0	0	6
Mj18 1991	< 100	< 80	< 60	< 10	< 80	< 80	< 60	0	< 60	0	0	0	0	0	0	0	0	6
Sj3 2008	< 80	99.7933	< 60	< 10	< 100	< 80	< 60	0	< 60	0	0	0	0	0	0	0	0	6
Mj11 2014	< 80	< 100	0	< 10	< 100	< 80	< 60	0	< 60	0	0	< 10	< 10	0	0	0	0	6
Mj9 2012	< 80	< 100	0	< 10	< 80	< 80	< 60	0	< 60	0	0	0	0	0	0	0	0	6
Mj20 1997	< 80	< 100	< 60	< 10	< 100	< 80	< 60	0	< 60	0	< 10	0	0	0	0	0	0	6
Sj4 (a) 1999	< 100	< 100	0	< 10	< 80	< 60	< 80	0	< 60	0	0	0	0	0	0	0	0	6
Sj4 (b) 2010	< 100	< 80	< 60	< 10	< 100	< 60	< 60	0	< 60	0	< 10	0	0	0	0	0	0	6
Mj4 2008	100	< 10	100	< 10	< 100	< 80	< 80	0	< 100	0	0	0	0	0	0	0	0	7
TOTAL	102	101	78	1	92	0	0	0	53	0	0	0	0	0	0	0	0	7
