# Supplementary material for: Epidemiology of Danish Aeromonas salmonicida subsp. salmonicida in Fish Farms Using Whole Genome Sequencing
Source: Front Microbiol. 2017 Dec 5;8:2411. doi: 10.3389/fmicb.2017.02411 (PMC5723325; doi:10.3389/fmicb.2017.02411)
Supplement: Table S6 — Genomic island (GEI) content of the 101 A. salmonicida subsp. salmonicida sequenced isolates and the reference A449. The GEI content is represented as stated in Table S5 for plasmids pAsa6 and pAsa7. Isolates are labeled as stated in Figure 1. [file Table6.xlsx]

## Sheet: Table S6
A. salmonicida subsp. salmonicida isolate	AsaGEI1a	AsaGEI1b	AsaGEI2a	AsaGEI2c	AsaGEI2b	GEI Profile nr		Numbers under each Genomic Island (GEI) name represent % coverage of that GEI (in base pairs) for a given isolate. If % coverage is 100% , the GEI is said to be present in the isolate and the color of the cell is green. When coverage of AsaGEI1b is <80%, it indicates the presence of a putative AsaGEI, given the profile number two and the cell highlighted in yellow color.
Sd10 2014	< 10	100.02	0	0	< 60	1
Sd5 2005	< 10	100.02	0	0	< 60	1
Mj3 2014	< 10	100.02	0	0	< 60	1
Sj3 (b) 2009	< 10	100.02	0.0621609	0	< 60	1
Sj4 (b) 2010	< 10	100.02	0.141275	0	< 60	1
Mj23 (b) 1996	< 10	100.016	0.288201	0	< 60	1
Mj22 2002	< 10	100.002	0	0	< 60	1
Nj4 2002	< 10	100.002	0	0	< 60	1
Sj3 2004	< 10	100.002	0	0	< 60	1		100 = 100% coverage
Sj6 (a) 1996	< 10	100.002	0	0	< 60	1
Sd1 2004	< 10	100.002	0	0	< 60	1		< 100 = from 80% up to 99% coverage
Sd4 2004	< 10	100.002	0	0	< 60	1
Sd4 2014	< 10	100.002	0	0	< 60	1		< 80 = from 60% up to 79% coverage
Sd6 (a) 2013	< 10	100.002	0	0	< 60	1
Sd6 (b) 2013	< 10	100.002	0	0	< 60	1		< 60 = from 10 up to 59% coverage
Sj4 (a) 2009	< 10	100.002	0	0	< 60	1
Sj5 1995	< 10	100.002	0	0	< 60	1		< 10 = from 1% up to 9% coverage
Sj6 (b) 1993	< 10	100.002	0	0	< 60	1
Sd2 1995	< 10	100.002	0	0	< 60	1		0 = 0% coverage
Mj21 1993	< 10	100.002	0	0	< 60	1
Sj2 (b) 1993	< 10	100.002	0	0	< 60	1
Sj5 1994	< 10	100.002	0	0	< 60	1
Sj3 (a) 2009	< 10	100.002	0.0621609	0	< 60	1
Mj12 2014	< 10	100.002	0.141275	0	< 60	1
Nj1 2011	< 10	100.002	0.141275	0	< 60	1
Sj3 2008	< 10	100.002	0.141275	0	< 60	1
Sj4 (b) 2009	< 10	100.002	0.141275	0	< 60	1
Sj4 1981	< 10	100.002	0.141275	0	< 60	1
Sj7 1981	< 10	100.002	0.141275	0	< 60	1
Mj9 2012	< 10	100.002	0.141275	0	< 60	1
Sj4 2011	< 10	100.002	0.141275	0	< 60	1
Sj4 1998	< 10	100.002	0.203436	0	< 60	1
Sd7 1997	< 10	99.9901	0.203436	0	< 60	1
Mj24 1980	0	< 80	0	0	< 60	2
Mj15 1984	< 10	< 80	0	0	< 60	2
NCIMB 1102 (Type strain 1962)	< 10	< 80	0	0	< 60	2
Mj10 2009	< 10	< 80	0	0	< 60	2
Mj11 2014	< 10	< 80	0	0	< 60	2
Sj4 (a) 2010	< 10	< 80	0	0	< 60	2
Mj18 1986	< 10	< 80	0	0	< 60	2
Sj3 2003	< 10	< 80	0.0621609	0	< 60	2
Sj3 2010	< 10	< 80	0.141275	0	< 60	2
Sj4 (a) 1999	< 10	< 80	0.141275	0	< 60	2
Mj10 2010	< 10	< 80	0.146926	0	< 60	2
Nj3 1995	< 10	< 80	0.146926	0	< 60	2
Mj16 1981	< 10	< 80	0.203436	0	< 60	2
Sj2 (a) 1993	< 10	< 80	0.203436	0	< 60	2
Sd9 1988	< 10	< 60	0	0	0	3
Mj10 1982	< 10	< 60	0	0	< 60	3
Mj15 1983	< 10	< 60	0	0	< 60	3
Mj18 1991	< 10	< 60	0	0	< 60	3
Mj20 1990	< 10	< 60	0	0	< 60	3
Mj23 (a) 1996	< 10	< 60	0	0	< 60	3
Mj6 1983	< 10	< 60	0	0	< 60	3
Sj1 1992	< 10	< 60	0	0	< 60	3
Sj3 1989	< 10	< 60	0	0	< 60	3
Sj4 1982	< 10	< 60	0	0	< 60	3
Sj4 1983	< 10	< 60	0	0	< 60	3
Sj7 1984	< 10	< 60	0	0	< 60	3
Sd2 1982	< 10	< 60	0	0	< 60	3
Sd3 1982	< 10	< 60	0	0	< 60	3
Sj5 1991	< 10	< 60	0	0	< 60	3
Mj11 1988	< 10	< 60	0	0	< 60	3
Mj4 2008	< 10	< 60	0	0	< 60	3
Sj4 2014	< 10	< 60	0	0	< 60	3
Nj5 1991	< 10	< 60	0.141275	0	< 60	3
Sj7 1980	< 10	< 60	0.141275	0	< 60	3
Mj20 1997	< 10	< 60	0.146926	0	< 60	3
Mj4 1995	< 10	< 60	0.146926	0	< 60	3
Sj3 1990	< 10	< 60	0.146926	0	< 60	3
Sj4 1992	< 10	< 60	0.146926	0	< 60	3
Sj5 1990	< 10	< 60	0.146926	0	< 60	3
Mj18 1981	< 10	< 60	0.288201	0	< 60	3
Scotland	< 60	< 60	0	0	< 60	3
Mj11 2003	0	0	0	0	0	3
Mj13 1987	0	0	0	0	0	3
Mj14 2014	0	0	0	0	0	3
Mj16 1985	0	0	0	0	0	3
Mj16 1986	0	0	0	0	0	3
Mj17 1999	0	0	0	0	0	3
Mj19 1994	0	0	0	0	0	3
Mj7 2008	0	0	0	0	0	3
Mj8 1997	0	0	0	0	0	3
Nj2 2001	0	0	0	0	0	3
Nj3 1984	0	0	0	0	0	3
Sj1 1989	0	0	0	0	0	3
Sj3 1991	0	0	0	0	0	3
Sj4 1988	0	0	0	0	0	3
Sj4 (b) 1999	0	0	0	0	0	3
Sj5 1988	0	0	0	0	0	3
Sj6 (b) 1996	0	0	0	0	0	3
Sd2 1983	0	0	0	0	0	3
Sd8 1992	0	0	0	0	0	3
Reference A449 (France 1975)	0	0	0	0	0	3
Sj6 (a) 1993	0	0	< 10	< 10	< 60	3
Mj2 1990	0	0	< 10	< 10	< 60	3
Mj1 1995	0	0	< 10	< 10	< 60	3
Mj11 1987	0	0	< 10	< 10	< 60	3
Mj12 1995	0	0	< 10	< 10	< 60	3
Mj5 1986	0	0	< 10	< 10	< 60	3
Mj16 2008	0	0	< 10	< 10	< 60	3
Mj16 1987	0	0	< 10	0	< 60	3
TOTAL	0	33	0	0	0	3
